# Supplementary material for: Correlating Mass Spectrometry Imaging and Liquid Chromatography-Tandem Mass Spectrometry for Tissue-Based Pharmacokinetic Studies
Source: Metabolites. 2022 Mar 18;12(3):261. doi: 10.3390/metabo12030261 (PMC8954739; doi:10.3390/metabo12030261)
Supplement: Supplementary file 1 [file metabolites-12-00261-s001.zip]

Archive with 1 entries (1 files):
- metabolites-1618410-supplementary.pdf
